# Supplementary material for: Beta-tubulin and Actin gene phylogeny supports Phaeoacremoniumovale as a new species from freshwater habitats in China
Source: MycoKeys. 2018 Oct 11;(41):1–15. doi: 10.3897/mycokeys.41.27536 (PMC6194140; doi:10.3897/mycokeys.41.27536)
Supplement: XML Treatment for Phaeoacremonium ovale [file mycokeys.41.27536-treatment1.xml]

<!DOCTYPE tp:taxon-treatment
  PUBLIC "-//TaxonX//DTD Taxonomic Treatment Publishing DTD v0 20100105//EN" "tax-treatment-NSO.dtd">
<tp:taxon-treatment xmlns:tp="http://www.plazi.org/taxpub"><tp:treatment-meta><kwd-group><label>Taxon classification</label><kwd><named-content xmlns:xlink="http://www.w3.org/1999/xlink" content-type="kingdom">Fungi</named-content></kwd><kwd><named-content xmlns:xlink="http://www.w3.org/1999/xlink" content-type="order">Togniniales</named-content></kwd><kwd><named-content xmlns:xlink="http://www.w3.org/1999/xlink" content-type="family">Togniniaceae</named-content></kwd></kwd-group><mixed-citation publication-type="journal"><person-group><name><surname>Huang</surname><given-names>Shi-Ke</given-names></name><name><surname>Jeewon</surname><given-names>Rajesh</given-names></name><name><surname>Hyde</surname><given-names>Kevin D.</given-names></name><name><surname>Bhat</surname><given-names>D. Jayarama</given-names></name><name><surname>Putarak Chomnunti</surname><given-names/></name><name><surname>Wen</surname><given-names>Ting-Chi</given-names></name></person-group><article-title>Beta-tubulin and Actin gene phylogeny supports <italic><tp:taxon-name><tp:taxon-name-part taxon-name-part-type="genus" reg="Phaeoacremonium">Phaeoacremonium</tp:taxon-name-part><tp:taxon-name-part taxon-name-part-type="species" reg="ovale">ovale</tp:taxon-name-part></tp:taxon-name></italic> as a new species from freshwater habitats in China</article-title><source>MycoKeys</source><day>11</day><month>10</month><year>2018</year><volume>2018</volume><issue>41</issue><fpage>1</fpage><lpage>15</lpage><pub-id pub-id-type="doi">10.3897/mycokeys.41.27536</pub-id></mixed-citation></tp:treatment-meta><tp:nomenclature><tp:taxon-name>
              <tp:taxon-name-part taxon-name-part-type="genus" reg="Phaeoacremonium">Phaeoacremonium</tp:taxon-name-part>
              <tp:taxon-name-part taxon-name-part-type="species" reg="ovale">ovale</tp:taxon-name-part>
            </tp:taxon-name><tp:taxon-authority>S.K. Huang, R. Jeewon &amp; K.D. Hyde</tp:taxon-authority><tp:taxon-status xmlns:xlink="http://www.w3.org/1999/xlink" xlink:type="simple">sp. nov.</tp:taxon-status><xref ref-type="fig" rid="F2">Fig. 2</xref></tp:nomenclature><tp:treatment-sec sec-type="material" id="SECID0E25BI"><title>Type.</title><p>CHINA, Yunnan Province, Baoshan, stream along the roadside; saprobic on dead wood, 21 December 2016; Huang S.K. (<abbrev xmlns:xlink="http://www.w3.org/1999/xlink" xlink:title="Kunming Institute of Botany, Academia Sinica" id="ABBRID0EB6BI" xlink:type="simple">KUN</abbrev> HKAS99550, holotype; <abbrev xmlns:xlink="http://www.w3.org/1999/xlink" xlink:title="Mae Fah Luang University" id="ABBRID0EF6BI" xlink:type="simple">MFLU</abbrev> MFLU18-1076, isotype); ex-type living culture (KUMCC 17-0145; KUMCC 18-0018). GenBank no. (<abbrev xmlns:xlink="http://www.w3.org/1999/xlink" xlink:title="internal transcribed spacers" id="ABBRID0EJ6BI" xlink:type="simple">ITS</abbrev>: <ext-link xmlns:xlink="http://www.w3.org/1999/xlink" ext-link-type="gen" xlink:href="MH399732" xlink:type="simple">MH399732</ext-link>, <abbrev xmlns:xlink="http://www.w3.org/1999/xlink" xlink:title="beta-tubulin" id="ABBRID0ES6BI" xlink:type="simple">TUB</abbrev>: <ext-link xmlns:xlink="http://www.w3.org/1999/xlink" ext-link-type="gen" xlink:href="MH395327" xlink:type="simple">MH395327</ext-link>, <abbrev xmlns:xlink="http://www.w3.org/1999/xlink" xlink:title="Actin" id="ABBRID0E26BI" xlink:type="simple">ACT</abbrev>: <ext-link xmlns:xlink="http://www.w3.org/1999/xlink" ext-link-type="gen" xlink:href="MH395325" xlink:type="simple">MH395325</ext-link>; <abbrev xmlns:xlink="http://www.w3.org/1999/xlink" xlink:title="internal transcribed spacers" id="ABBRID0EEACI" xlink:type="simple">ITS</abbrev>: <ext-link xmlns:xlink="http://www.w3.org/1999/xlink" ext-link-type="gen" xlink:href="MH399733" xlink:type="simple">MH399733</ext-link>, <abbrev xmlns:xlink="http://www.w3.org/1999/xlink" xlink:title="beta-tubulin" id="ABBRID0ENACI" xlink:type="simple">TUB</abbrev>: <ext-link xmlns:xlink="http://www.w3.org/1999/xlink" ext-link-type="gen" xlink:href="MH395328" xlink:type="simple">MH395328</ext-link>, <abbrev xmlns:xlink="http://www.w3.org/1999/xlink" xlink:title="Actin" id="ABBRID0EWACI" xlink:type="simple">ACT</abbrev>: <ext-link xmlns:xlink="http://www.w3.org/1999/xlink" ext-link-type="gen" xlink:href="MH395326" xlink:type="simple">MH395326</ext-link>)</p></tp:treatment-sec><tp:treatment-sec sec-type="etymology" id="SECID0E6ACI"><title>Etymology.</title><p>The name <italic><tp:taxon-name><tp:taxon-name-part taxon-name-part-type="genus" reg="Phaeoacremonium"/><tp:taxon-name-part taxon-name-part-type="species" reg="ovale">ovale</tp:taxon-name-part></tp:taxon-name></italic> refers to the oval shaped ascospores.</p></tp:treatment-sec><tp:treatment-sec sec-type="description" id="SECID0EPBCI"><title>Description.</title><p><bold>Sexual morph</bold>: <italic><tp:taxon-name><tp:taxon-name-part taxon-name-part-type="genus" reg="Ascomata">Ascomata</tp:taxon-name-part></tp:taxon-name></italic> 225–300 μm (<italic>n</italic> = 5), on wood, perithecial, solitary, semi-immersed, unilocular, subglobose to globose, black, ostiolate, with ostiolar neck erumpent through bark of host when mature. <italic>Neck</italic> 445–645 × 35–45 μm (<italic>x̄</italic> = 530 × 40 μm, <italic>n</italic> = 5), centrally ostiolate, contorted, lined with hyaline periphyses. <italic><tp:taxon-name><tp:taxon-name-part taxon-name-part-type="genus" reg="Peridium">Peridium</tp:taxon-name-part></tp:taxon-name></italic> 17–40 μm diam., membranous, composed of dark brown to hyaline cells of <italic>textura angularis</italic>. <italic><tp:taxon-name><tp:taxon-name-part taxon-name-part-type="genus" reg="Hamathecium">Hamathecium</tp:taxon-name-part></tp:taxon-name></italic> composed of 2–6 μm wide, hyaline, septate paraphyses, slightly constricted at septa and gradually narrowed towards apex. <italic>Asci</italic> 11–20 × 3–6 μm (<italic>x̄</italic> = 15.5 × 5 μm, <italic>n</italic> = 30), 8-spored, unitunicate, clavate, with short pedicel, apically rounded. <italic><tp:taxon-name><tp:taxon-name-part taxon-name-part-type="genus" reg="Ascospores">Ascospores</tp:taxon-name-part></tp:taxon-name></italic> 3–5 × 1.5–3 μm (<italic>x̄</italic> = 3.5 × 2 μm, <italic>n</italic> = 50), bi-seriate, hyaline, oval to ellipsoid, aseptate, smooth-walled, rounded at the ends. <bold>Asexual morph</bold>: <italic>Mycelium</italic> on culture, partly superficial, composed of septate, branched, hyaline, rarely verrucose, hyphae 1.5–3 μm diam., rarely with adelophialides. <italic>Conidiophores</italic> usually arising from hyaline hyphae, mononematous, unbranched, occasionally constricted at basal septum, hyaline. <italic><tp:taxon-name><tp:taxon-name-part taxon-name-part-type="genus" reg="Phialides">Phialides</tp:taxon-name-part></tp:taxon-name></italic> 8–15 × 2–4 μm (<italic>x̄</italic> = 9.5 × 3 μm, <italic>n</italic> = 20), terminal, monophialidic, elongate-ampulliform and attenuated at base. <italic><tp:taxon-name><tp:taxon-name-part taxon-name-part-type="genus" reg="Conidia">Conidia</tp:taxon-name-part></tp:taxon-name></italic> 2.5–6 × 1–2.5 µm (<italic>x̄</italic> = 4 × 2 μm, <italic>n</italic> = 30), hyaline, ellipsoid to ovoid, aseptate.</p><fig id="F2" position="float" orientation="portrait"><label>Figure 2.</label><caption><p><italic><tp:taxon-name><tp:taxon-name-part taxon-name-part-type="genus" reg="Phaeoacremonium">Phaeoacremonium</tp:taxon-name-part><tp:taxon-name-part taxon-name-part-type="species" reg="ovale">ovale</tp:taxon-name-part></tp:taxon-name></italic> (HKAS99550, holotype)<bold>. a</bold> Substrate <bold>b, c</bold> Ascoma on host <bold>d</bold> Squashed neck <bold>e</bold> Ascoma in vertical section <bold>f</bold><tp:taxon-name><tp:taxon-name-part taxon-name-part-type="genus" reg="Peridium">Peridium</tp:taxon-name-part></tp:taxon-name><bold>g</bold> Asci surrounded by paraphyses <bold>h</bold> Asci <bold>i</bold> Septate paraphyses <bold>j–m</bold> Asci with ascospores <bold>n</bold> Germinating ascospores. Note: Fig. i stained in Congo red reagent, fig l stained in Melzer’s reagent. Scale bars: 500 µm (<bold>c</bold>); 200 µm (<bold>d</bold>); 100 µm (<bold>e</bold>); 50 µm (<bold>f, i</bold>); 30 µm (<bold>n</bold>); 20 µm (<bold>g–h</bold>); 10 µm (<bold>j–m</bold>)</p></caption><graphic xmlns:xlink="http://www.w3.org/1999/xlink" xlink:href="mycokeys-41-001-g002.jpg" position="float" orientation="portrait" xlink:type="simple" id="oo_234647.jpg"/></fig></tp:treatment-sec><tp:treatment-sec sec-type="description" id="SECID0EHHCI"><title>Culture characteristics.</title><p>Ascospore germinating on <abbrev xmlns:xlink="http://www.w3.org/1999/xlink" xlink:title="potato dextrose agar" id="ABBRID0ENHCI" xlink:type="simple">PDA</abbrev> within 1 week at 23°C, germ tubes produced from ends. Colonies growing on <abbrev xmlns:xlink="http://www.w3.org/1999/xlink" xlink:title="potato dextrose agar" id="ABBRID0ERHCI" xlink:type="simple">PDA</abbrev>, reaching 2 cm diam. and sporulating after 30 days. Colonies semi-immersed to superficial, irregular in shape, flat, slightly raised, with undulate edge, slightly rough on surface, cottony to fairly fluffy, colony from above, greyish-brown (5F3–5, <xref ref-type="bibr" rid="B38">Ridgway 1912</xref>) at the margin, initially write to cream (5A1–3) in the centre, becoming dark brown (5F7–8) at the margin, orange-white (5B1–3) at the centre; from below, initially, greyish-brown at the margin, white at the centre, becoming dark brown at the margin, orange-white at the centre, producing brown pigmentation in agar.</p><!--PageBreak--><!--PageBreak--><!--PageBreak--><!--PageBreak--></tp:treatment-sec><ref-list><ref id="B38"><mixed-citation xmlns:xlink="http://www.w3.org/1999/xlink" xlink:type="simple"><person-group><name name-style="western"><surname>Ridgway</surname><given-names>R</given-names></name></person-group> (<year>1912</year>) Color Standards and Color Nomenclature. Washington, DC. <ext-link xlink:type="simple" ext-link-type="doi" xlink:href="10.5962/bhl.title.144788">https://doi.org/10.5962/bhl.title.144788</ext-link></mixed-citation></ref></ref-list></tp:taxon-treatment>
